# Supplementary material for: Genetic Variants of HNF4A, WFS1, DUSP9, FTO, and ZFAND6 Genes Are Associated with Prediabetes Susceptibility and Inflammatory Markers in the Saudi Arabian Population
Source: Genes (Basel). 2023 Feb 21;14(3):536. doi: 10.3390/genes14030536 (PMC10048403; doi:10.3390/genes14030536)
Supplement: Supplementary file 1 [file genes-14-00536-s001.zip]

Archive with 1 entries (1 files):
- genes-2194425-supplementary.pdf
